# Supplementary material for: Role of Protein Tyrosine Phosphatase 1B Inhibitor in Early Brain Injury of Subarachnoid Hemorrhage in Mice
Source: Brain Sci. 2023 May 18;13(5):816. doi: 10.3390/brainsci13050816 (PMC10216548; doi:10.3390/brainsci13050816)
Supplement: Supplementary file 1 [file brainsci-13-00816-s001.zip]

Archive with 1 entries (1 files):
- supplement.tif
